# Supplementary material for: Controlling Charge Transport in Molecular Wires through Transannular π–π Interaction
Source: Materials (Basel). 2022 Nov 4;15(21):7801. doi: 10.3390/ma15217801 (PMC9654154; doi:10.3390/ma15217801)
Supplement: Supplementary file 1 [file materials-15-07801-s001.zip]

Archive with 1 entries (1 files):
- materials-1995667-supplementary.pdf
